# Supplementary material for: Development and Prevention of Biofilm on Cochlear Implants: A Systematic Review
Source: Medicina (Kaunas). 2024 Nov 28;60(12):1959. doi: 10.3390/medicina60121959 (PMC11678758; doi:10.3390/medicina60121959)
Supplement: Supplementary file 1 [file medicina-60-01959-s001.zip]

Archive with 1 entries (1 files):
- medicina-3308744-supplementary.pdf
